# Supplementary material for: Effective Decolorization and Detoxification of Single and Mixed Dyes with Crude Laccase Preparation from a White-Rot Fungus Strain Pleurotus eryngii
Source: Molecules. 2024 Jan 31;29(3):669. doi: 10.3390/molecules29030669 (PMC10856677; doi:10.3390/molecules29030669)
Supplement: Supplementary file 1 [file molecules-29-00669-s001.zip]

Archive with 1 entries (1 files):
- molecules-2811403-supplementary.pdf
